# Supplementary material for: Stepwise taming of triplet excitons via multiple confinements in intrinsic polymers for long-lived room-temperature phosphorescence
Source: Nat Commun. 2023 Nov 9;14:7252. doi: 10.1038/s41467-023-43133-1 (PMC10636106; doi:10.1038/s41467-023-43133-1)
Supplement: Supplementary file 4 — Supplementary Data 1 [file 41467_2023_43133_MOESM4_ESM.xlsx]

## Sheet: 1VN-B
B	-2.76186	-0.787259	1.88318
C	4.33346	-0.047241	3.76621
C	3.77419	-0.860944	2.59253
O	4.55126	-0.670297	1.40409
C	2.26708	-0.649607	2.35635
C	1.72824	0.800429	2.3244
C	0.224988	0.812346	1.96822
C	-0.71188	0.160037	2.99409
C	5.25988	5.38082	-0.793824
C	5.06402	5.77283	0.553402
C	4.33974	4.97777	1.4127
C	3.77373	3.7547	0.966783
C	3.96955	3.36179	-0.396011
C	4.72475	4.20031	-1.25658
C	3.03636	2.89881	1.82639
C	2.49494	1.70937	1.38149
C	2.66717	1.35273	0.016844
C	3.39466	2.14422	-0.839541
C	-0.73096	0.87102	4.36184
O	-2.03985	0.211007	2.47427
C	-5.92022	2.59489	-2.63754
C	-6.81487	1.37284	-2.43723
O	-7.83242	1.7571	-1.50087
C	-6.10785	0.08583	-1.97845
C	-5.51899	0.108508	-0.549883
C	-5.26446	-1.33996	-0.073155
C	-5.04098	-1.56452	1.43116
C	0.213565	3.28156	-1.08882
C	0.206919	2.16684	-1.9628
C	-0.880453	1.3263	-2.00844
C	-2.01528	1.55601	-1.18691
C	-2.00941	2.68237	-0.304363
C	-0.871252	3.5301	-0.279703
C	-3.15967	0.720145	-1.23057
C	-4.2704	0.969017	-0.452627
C	-4.24072	2.07572	0.437054
C	-3.14787	2.90337	0.512574
C	-6.29734	-1.54444	2.31416
O	-4.12059	-0.62217	1.9791
C	-1.05987	-3.89915	1.60862
C	-1.03271	-2.48113	1.0216
O	-2.321	-1.91222	1.2344
C	-0.69287	-2.38415	-0.47175
C	0.69713	-2.98943	-0.811543
C	0.553013	-4.39559	-1.43375
C	1.86319	-5.13341	-1.70365
C	5.19168	0.675412	-3.89534
C	5.74226	0.155769	-2.69845
C	4.98934	-0.656082	-1.87992
C	3.65342	-0.989051	-2.22608
C	3.09698	-0.470532	-3.43771
C	3.89743	0.36883	-4.25624
C	2.83985	-1.79214	-1.38387
C	1.53505	-2.09944	-1.70959
C	1.00457	-1.6037	-2.93317
C	1.75658	-0.81009	-3.76604
C	2.6662	-5.42359	-0.429297
O	1.4807	-6.34584	-2.36374
C	0.221572	0.276354	5.40512
C	5.78419	-0.405824	4.08952
C	3.95077	-6.21367	-0.691278
C	-7.02997	-0.205653	2.4482
C	-6.65716	3.74758	-3.32281
C	-2.18418	-4.78752	1.07101
H	4.26121	1.02019	3.52431
H	3.69528	-0.21413	4.64571
H	3.91464	-1.92561	2.8202
H	4.3753	0.226133	1.07221
H	2.00726	-1.15093	1.4166
H	1.73473	-1.1883	3.14986
H	1.84184	1.23	3.32513
H	-0.109042	1.84604	1.8353
H	0.080482	0.329786	0.99402
H	-0.43256	-0.885751	3.1693
H	5.83581	6.01744	-1.45943
H	5.49131	6.70689	0.9071
H	4.19201	5.27562	2.44786
H	4.87214	3.88731	-2.28716
H	2.90685	3.19453	2.86576
H	2.21792	0.44029	-0.353535
H	3.52747	1.84932	-1.87468
H	-0.528239	1.94113	4.22251
H	-1.75651	0.796687	4.73728
H	-5.54095	2.92317	-1.66629
H	-5.0452	2.29431	-3.22671
H	-7.28656	1.14598	-3.40986
H	-8.47986	1.03623	-1.46119
H	-6.85383	-0.722083	-2.02273
H	-5.33564	-0.180754	-2.71151
H	-6.27859	0.565031	0.085571
H	-6.1127	-1.97156	-0.370008
H	-4.38859	-1.73182	-0.60399
H	-4.61267	-2.5702	1.52811
H	1.08545	3.9265	-1.04911
H	1.06946	1.96809	-2.59036
H	-0.883041	0.472406	-2.67938
H	-0.870572	4.38269	0.395368
H	-3.14775	-0.125543	-1.91494
H	-5.10651	2.25799	1.06632
H	-3.14373	3.74472	1.20105
H	-6.9848	-2.31801	1.94606
H	-5.97517	-1.86608	3.31268
H	-0.085123	-4.37378	1.44198
H	-1.17043	-3.80056	2.69646
H	-0.268494	-1.91302	1.55674
H	-1.48281	-2.8686	-1.05758
H	-0.720027	-1.32122	-0.732827
H	1.25185	-3.08929	0.129402
H	-0.061997	-5.02836	-0.784953
H	0.01518	-4.31073	-2.38602
H	2.48578	-4.52499	-2.37813
H	5.79513	1.31843	-4.52994
H	6.76039	0.412742	-2.42089
H	5.38988	-1.03199	-0.943266
H	3.47119	0.765776	-5.17437
H	3.2693	-2.13664	-0.447581
H	-0.017091	-1.85433	-3.20581
H	1.33107	-0.428141	-4.6909
H	2.92485	-4.47385	0.053133
H	2.02276	-5.97612	0.268676
H	2.28891	-6.76485	-2.69466
H	0.105458	0.785268	6.36816
H	0.007948	-0.787626	5.56584
H	1.27408	0.359996	5.1168
H	6.17751	0.215663	4.90118
H	5.87174	-1.45539	4.39635
H	6.41444	-0.263704	3.20682
H	4.52145	-6.36058	0.23142
H	3.73187	-7.20819	-1.09737
H	4.60009	-5.68737	-1.40244
H	-7.75154	-0.248018	3.27187
H	-6.31917	0.598037	2.66253
H	-7.58599	0.059844	1.54388
H	-6.00225	4.61767	-3.4417
H	-7.01138	3.45605	-4.31994
H	-7.52734	4.0501	-2.73278
H	-2.14255	-5.78101	1.52994
H	-3.16085	-4.34899	1.29236
H	-2.11865	-4.92101	-0.013571

## Sheet: 1VN-H
C	-0.683764	1.41639	2.83326
C	0.370639	1.83599	1.8053
O	-0.235728	2.86962	1.03088
C	0.904376	0.684915	0.930383
C	-0.110197	0.17632	-0.11535
C	0.066311	-1.31534	-0.505666
C	1.19895	-1.69158	-1.46274
C	2.60825	-1.56441	-0.871666
O	0.923612	-3.05129	-1.82952
C	-3.95197	1.50174	-3.41344
C	-3.8777	0.705118	-2.24871
C	-2.6847	0.55528	-1.57807
C	-1.49391	1.18856	-2.02956
C	-1.57627	1.99039	-3.21775
C	-2.82252	2.12943	-3.88274
C	-0.230738	1.055	-1.35734
C	0.872174	1.69013	-1.90091
C	0.789164	2.47803	-3.07294
C	-0.412333	2.63033	-3.71694
C	3.70574	-2.0513	-1.82232
C	-0.169219	0.454436	3.90559
H	-1.04821	2.3378	3.30245
H	-1.54642	0.982247	2.31256
H	1.23164	2.24462	2.36408
H	0.256459	2.96364	0.200528
H	1.83704	1.01186	0.461029
H	1.19088	-0.144786	1.58599
H	-1.07596	0.212699	0.395156
H	0.167593	-1.91282	0.409885
H	-0.855412	-1.64925	-0.994744
H	1.1333	-1.05095	-2.35582
H	2.79693	-0.516506	-0.61682
H	2.64762	-2.13408	0.065875
H	1.50265	-3.276	-2.57264
H	-4.89897	1.61501	-3.93322
H	-4.76957	0.207557	-1.87879
H	-2.66086	-0.065451	-0.69064
H	-2.86423	2.74456	-4.77814
H	1.84363	1.57994	-1.43092
H	1.68506	2.95871	-3.45558
H	-0.491424	3.23548	-4.61623
H	4.7007	-1.89153	-1.39409
H	3.61027	-3.12405	-2.02554
H	3.6673	-1.51624	-2.7802
H	-0.935207	0.276342	4.66768
H	0.106294	-0.519856	3.48625
H	0.715339	0.85971	4.41225

## Sheet: 1VN-P
C	3.04195	-2.01907	1.84321
C	2.60108	-1.87475	0.386444
O	3.09852	-0.574699	-0.024725
C	1.08844	-1.98669	0.142218
C	0.269795	-0.805471	0.699453
C	-1.19038	-1.17363	1.08361
C	-2.15585	-1.48008	-0.070257
C	3.24785	-0.356916	-1.35054
C	3.7057	1.05656	-1.60481
O	3.02483	-1.19229	-2.20124
C	-2.11624	-2.92313	-0.567057
O	-3.51064	-1.26086	0.392007
C	-4.12867	-0.052325	0.295988
O	-5.23295	0.066901	0.771201
C	-3.4098	1.07736	-0.417795
C	0.194804	4.36462	1.5318
C	0.258506	3.22874	2.37032
C	0.287285	1.96167	1.83284
C	0.253389	1.74815	0.425953
C	0.177505	2.90862	-0.418647
C	0.155865	4.20165	0.167656
C	0.276408	0.443183	-0.175155
C	0.208843	0.350908	-1.55302
C	0.128312	1.49315	-2.38131
C	0.114621	2.74896	-1.82703
C	2.70296	-3.37949	2.45787
C	-3.05387	-3.16856	-1.75041
H	4.12612	-1.85976	1.87022
H	2.60251	-1.21249	2.44284
H	3.10226	-2.63224	-0.225005
H	0.925945	-2.12756	-0.92737
H	0.751444	-2.91083	0.623847
H	0.744215	-0.54621	1.64873
H	-1.17907	-2.02329	1.77827
H	-1.60436	-0.326033	1.64071
H	-1.95221	-0.811438	-0.909216
H	4.57388	1.29577	-0.983765
H	3.94943	1.17625	-2.66081
H	2.90105	1.74768	-1.33447
H	-1.08634	-3.16404	-0.850258
H	-2.37892	-3.58297	0.269462
H	-2.44125	1.30542	0.036302
H	-3.22308	0.832193	-1.46883
H	-4.04931	1.95844	-0.366097
H	0.173797	5.35939	1.96697
H	0.284494	3.35639	3.44861
H	0.332009	1.11435	2.50658
H	0.102151	5.06529	-0.490315
H	0.234956	-0.620305	-2.03281
H	0.084488	1.36476	-3.45873
H	0.054259	3.63538	-2.45287
H	3.14124	-3.46893	3.457
H	1.6224	-3.52703	2.56001
H	3.09556	-4.20149	1.84727
H	-3.00009	-4.20958	-2.08549
H	-4.0894	-2.95035	-1.47476
H	-2.78724	-2.52994	-2.602

## Sheet: 2VN-B
B	-1.40366	-0.125262	0.495869
C	-6.3274	-0.329079	-4.25127
C	-6.59379	-1.34756	-3.12634
O	-7.88213	-1.04404	-2.58591
C	-5.53819	-1.46684	-2.01092
C	-5.3198	-0.20921	-1.1385
C	-4.1705	0.675602	-1.68188
C	-2.74959	0.091477	-1.59158
C	-1.92405	0.513287	-2.81516
O	-2.12452	0.604393	-0.410995
C	-6.4465	2.21072	3.35834
C	-6.57808	2.54983	1.99263
C	-6.1596	1.67801	1.01161
C	-5.58106	0.419694	1.33437
C	-5.43724	0.089128	2.72371
C	-5.88771	1.00438	3.70999
C	-5.14029	-0.518513	0.340605
C	-4.54885	-1.69384	0.75682
C	-4.39098	-2.00938	2.1249
C	-4.83479	-1.14214	3.09109
C	-6.81718	1.10082	-3.99381
C	-0.517825	-0.078665	-2.88498
C	-1.75622	2.76889	1.5544
C	-0.462933	1.94982	1.49024
O	-0.686023	0.526016	1.46463
C	0.467807	2.36207	0.334769
C	1.96296	2.4739	0.715944
C	2.50958	1.25242	1.47409
C	3.95983	1.39615	1.96643
C	4.25579	2.69999	2.7118
O	4.26082	0.333105	2.87553
C	3.71961	6.84892	-1.59733
C	2.98894	6.58446	-0.416467
C	2.67451	5.2916	-0.062803
C	3.06985	4.18325	-0.86389
C	3.8009	4.46173	-2.069
C	4.11294	5.80626	-2.40223
C	2.7688	2.82118	-0.527059
C	3.17018	1.81853	-1.39086
C	3.87813	2.09653	-2.58065
C	4.194	3.39134	-2.91174
C	-2.68647	2.32529	2.68096
C	3.37736	2.932	3.94472
C	0.092911	-2.22511	2.29357
C	-0.341718	-2.36339	0.830895
O	-1.4168	-1.49625	0.437768
C	0.806212	-2.12339	-0.154874
C	1.9722	-3.13356	-0.152229
C	1.51279	-4.50094	-0.690155
C	2.60221	-5.56775	-0.782306
C	3.31112	-5.87731	0.545075
O	1.9384	-6.73022	-1.2941
C	6.83939	-1.31243	0.770183
C	5.87774	-1.97785	1.56499
C	4.67237	-2.37236	1.02455
C	4.36012	-2.14532	-0.347698
C	5.35753	-1.49612	-1.15401
C	6.57951	-1.08271	-0.558946
C	3.12086	-2.53431	-0.953813
C	2.93777	-2.2941	-2.30432
C	3.92686	-1.67681	-3.09881
C	5.11408	-1.27813	-2.53259
C	-1.05554	-2.31705	3.29599
C	2.36832	-6.26004	1.68819
H	-5.2541	-0.339216	-4.48141
H	-6.83425	-0.693816	-5.15308
H	-6.62531	-2.34191	-3.60325
H	-8.06653	-1.69271	-1.88883
H	-5.87073	-2.29457	-1.37109
H	-4.59643	-1.80747	-2.46109
H	-6.24284	0.370006	-1.23083
H	-4.38751	0.902343	-2.72902
H	-4.15853	1.63331	-1.15102
H	-2.7738	-1.00237	-1.53052
H	-2.48353	0.216823	-3.71245
H	-1.87229	1.61012	-2.82598
H	-6.78301	2.90391	4.12399
H	-7.0147	3.50488	1.71426
H	-6.27417	1.96539	-0.026911
H	-5.77228	0.733717	4.7566
H	-4.1802	-2.40075	0.022251
H	-3.91568	-2.94452	2.40177
H	-4.72447	-1.37877	4.1462
H	-6.61587	1.72815	-4.86946
H	-7.8935	1.10237	-3.80773
H	-6.33368	1.5695	-3.13303
H	0.012424	0.27794	-3.77456
H	0.083432	0.196697	-2.0147
H	-0.556728	-1.17318	-2.93273
H	-1.4564	3.81563	1.70465
H	-2.27305	2.71625	0.593418
H	0.057666	2.10843	2.44272
H	0.346692	1.65076	-0.486026
H	0.153031	3.33376	-0.065247
H	2.03153	3.30728	1.41964
H	1.88407	1.06301	2.35107
H	2.44032	0.347168	0.858807
H	4.63799	1.34333	1.10153
H	5.30695	2.65729	3.02091
H	4.17114	3.5401	2.01231
H	4.2569	-0.487672	2.35959
H	3.96471	7.87266	-1.86547
H	2.6721	7.40834	0.216832
H	2.10662	5.12362	0.84479
H	4.67101	5.99488	-3.31618
H	2.9431	0.782283	-1.16012
H	4.17158	1.27261	-3.22234
H	4.74357	3.61662	-3.82238
H	-3.59979	2.92677	2.70068
H	-2.98525	1.28266	2.55435
H	-2.19674	2.41517	3.65907
H	3.69813	3.82709	4.48903
H	2.3229	3.07058	3.67776
H	3.43917	2.07648	4.62357
H	0.813011	-3.03177	2.49051
H	0.624851	-1.27894	2.42553
H	-0.753618	-3.36998	0.688847
H	0.376232	-2.0973	-1.15948
H	1.20016	-1.12019	0.042274
H	2.29485	-3.27509	0.879947
H	0.707217	-4.88896	-0.057822
H	1.08085	-4.38112	-1.69073
H	3.36281	-5.22797	-1.50229
H	4.01506	-6.70237	0.359775
H	3.93512	-5.02141	0.82716
H	2.61007	-7.42081	-1.40628
H	7.77604	-0.988726	1.21315
H	6.08444	-2.16422	2.61454
H	3.95502	-2.87102	1.66584
H	7.31068	-0.5767	-1.184
H	2.0017	-2.58301	-2.77255
H	3.73809	-1.51282	-4.15584
H	5.88173	-0.791857	-3.12842
H	-0.67625	-2.27476	4.32287
H	-1.75912	-1.49299	3.15899
H	-1.60863	-3.25764	3.18159
H	2.92987	-6.60708	2.56189
H	1.75316	-5.41127	2.00836
H	1.69215	-7.06114	1.37309

## Sheet: 2VN-H
C	3.09806	-2.79338	1.73176
C	1.67176	-2.45766	2.17644
O	0.812257	-3.21174	1.32195
C	1.33738	-0.95924	2.17052
C	1.32498	-0.285687	0.781563
C	1.40647	1.25253	0.923883
C	2.80455	1.7761	1.28054
C	-4.52781	-1.41712	-1.995
C	-4.71351	-0.737899	-0.766082
C	-3.62959	-0.393635	0.008829
C	-2.30897	-0.710424	-0.405864
C	-2.12194	-1.39476	-1.64944
C	-3.26013	-1.73712	-2.42487
C	-1.16998	-0.369767	0.369445
C	0.111284	-0.681518	-0.042207
C	0.27997	-1.3627	-1.27748
C	-0.798437	-1.70638	-2.05658
C	3.61904	2.22149	0.058744
O	2.60691	2.87878	2.17036
C	3.89502	1.12268	-0.970983
C	4.19023	-2.20221	2.62471
H	3.17703	-3.8868	1.71827
H	3.2352	-2.46775	0.693354
H	1.55732	-2.80807	3.21811
H	-0.068593	-2.80685	1.33883
H	0.354494	-0.813333	2.63996
H	2.05135	-0.445857	2.82467
H	2.20988	-0.622881	0.233846
H	1.06316	1.72874	-0.002102
H	0.719956	1.57876	1.71324
H	3.36684	0.981141	1.80104
H	-5.39167	-1.68419	-2.59697
H	-5.71852	-0.489185	-0.437039
H	-3.76946	0.128584	0.952196
H	-3.11176	-2.25845	-3.36735
H	-1.32802	0.161715	1.30536
H	1.28503	-1.62662	-1.59432
H	-0.650053	-2.2321	-2.99654
H	3.08409	3.0559	-0.412675
H	4.57884	2.62562	0.41516
H	3.47539	3.27714	2.33907
H	4.5491	1.49344	-1.76712
H	4.38895	0.257955	-0.51109
H	2.97102	0.77039	-1.44148
H	5.17813	-2.56876	2.32623
H	4.21649	-1.10785	2.56973
H	4.03786	-2.47673	3.67579

## Sheet: 2VN-P
C	0.852109	3.42542	0.486755
C	0.145399	2.57967	-0.571776
O	-1.23165	2.48703	-0.129025
C	0.750319	1.19018	-0.814338
C	0.621162	0.166129	0.333019
C	1.52272	-1.06369	0.073605
C	3.03249	-0.845122	0.205522
C	-2.15821	2.15991	-1.05997
C	-3.532	2.08676	-0.44383
O	-1.90039	1.97698	-2.2309
C	-5.51437	-2.19906	0.193946
C	-4.95742	-2.26082	-1.10729
C	-3.66942	-1.83268	-1.3337
C	-2.8777	-1.31916	-0.272476
C	-3.44379	-1.2503	1.04058
C	-4.77293	-1.70504	1.24267
C	-1.5539	-0.854472	-0.478811
C	-0.806625	-0.314232	0.547654
C	-1.37976	-0.251447	1.84479
C	-2.6539	-0.708578	2.08762
C	3.51632	-0.557666	1.64061
O	3.60461	-2.0937	-0.255114
C	4.84394	-2.16872	-0.806705
O	5.28897	-3.25539	-1.08739
C	5.59729	-0.877139	-1.07205
C	3.68651	0.92812	1.97132
C	2.26059	3.85947	0.0735
H	0.232635	4.3121	0.663615
H	0.880866	2.87981	1.43821
H	0.149167	3.1152	-1.52756
H	0.297689	0.775566	-1.71901
H	1.80977	1.34328	-1.05007
H	0.94062	0.636794	1.26879
H	1.24354	-1.86794	0.763353
H	1.3246	-1.44175	-0.936138
H	3.35484	-0.038758	-0.461311
H	-3.91912	3.10204	-0.298272
H	-4.19829	1.53979	-1.11133
H	-3.4887	1.59696	0.531017
H	-6.53167	-2.54204	0.35933
H	-5.55391	-2.64846	-1.92816
H	-3.23983	-1.87457	-2.33113
H	-5.19707	-1.65201	2.24239
H	-1.14778	-0.909632	-1.48487
H	-0.794541	0.175171	2.65564
H	-3.07646	-0.650716	3.08773
H	2.82747	-1.02986	2.35202
H	4.47986	-1.06083	1.77793
H	5.07249	-0.261345	-1.81126
H	5.7187	-0.275917	-0.165604
H	6.57893	-1.14128	-1.46503
H	4.0722	1.05465	2.98831
H	4.39681	1.40618	1.28576
H	2.746	1.48126	1.90561
H	2.70635	4.50416	0.837912
H	2.93109	3.00558	-0.06506
H	2.23839	4.42209	-0.867275

## Sheet: 9VA-B
B	-0.078979	1.01501	-1.19018
C	-0.213613	0.295497	2.08638
C	-1.02079	1.25739	1.21035
O	-0.950621	0.834688	-0.158701
C	-0.684062	2.72892	1.43705
C	-1.44039	3.72803	0.51904
C	-1.57809	5.14631	1.12177
C	-0.330063	5.80347	1.72119
C	-3.84154	2.88024	0.905866
C	-5.10669	2.40113	0.394266
C	-5.31226	2.33349	-0.982848
C	-4.32751	2.73826	-1.88248
C	-3.05265	3.21103	-1.38628
C	-2.80574	3.2562	0.011778
C	-4.56916	2.67968	-3.28972
C	-3.61695	3.06738	-4.19064
C	-2.36335	3.54318	-3.71858
C	-2.09462	3.61119	-2.37637
C	-3.71028	2.93023	2.33389
C	-4.72072	2.54181	3.17367
C	-5.9576	2.06784	2.65559
C	-6.13731	2.00144	1.30145
C	0.744081	6.24003	0.711408
O	-0.853596	6.95048	2.40736
C	1.71041	5.13809	0.26883
C	-0.402118	0.534413	3.5866
C	1.45229	2.29572	-3.56839
C	1.94306	2.126	-2.12454
O	0.85422	2.02349	-1.18349
C	2.91897	0.956801	-1.9393
C	3.85504	1.07812	-0.706916
C	3.16224	1.65747	0.546967
C	3.98375	1.686	1.8291
C	6.00733	-0.2879	-0.754636
C	6.76593	-1.46775	-0.396706
C	6.1235	-2.53716	0.225339
C	4.75148	-2.51603	0.475685
C	3.97667	-1.35196	0.106537
C	4.62134	-0.219114	-0.456022
C	4.10864	-3.62782	1.1034
C	2.76396	-3.62554	1.35051
C	1.98422	-2.50628	0.951876
C	2.56517	-1.42183	0.349821
C	6.73296	0.760928	-1.41348
C	8.07519	0.665664	-1.67177
C	8.81224	-0.488793	-1.28957
C	8.16704	-1.52389	-0.672691
C	5.28078	2.49248	1.71238
O	3.09392	2.26634	2.80136
C	6.0583	2.57892	3.02804
C	2.51561	2.91333	-4.48016
C	-2.53434	-0.207571	-2.46532
C	-1.14032	-0.859234	-2.43189
O	-0.141249	0.173408	-2.2764
C	-0.86864	-1.92474	-1.35542
C	-1.93395	-3.01951	-1.12469
C	-2.02117	-4.01119	-2.30415
C	-2.83061	-5.29514	-2.1037
C	-2.43853	-2.8278	1.33851
C	-2.2959	-3.23537	2.71813
C	-1.50454	-4.34111	3.0301
C	-0.795954	-5.02577	2.04493
C	-0.885972	-4.59609	0.664468
C	-1.75933	-3.53928	0.307043
C	0.036714	-6.13593	2.39139
C	0.786885	-6.78241	1.44858
C	0.761377	-6.32538	0.101927
C	-0.036179	-5.27618	-0.269189
C	-3.25252	-1.66994	1.09993
C	-3.86167	-0.982086	2.11645
C	-3.71481	-1.39961	3.46641
C	-2.95417	-2.49971	3.75182
C	-4.35502	-5.11555	-2.03327
O	-2.49142	-6.09793	-3.24402
C	-4.9068	-4.51626	-0.735468
C	-3.62014	-0.957552	-3.24243
H	-0.541283	-0.719215	1.83756
H	0.85014	0.364603	1.84512
H	-2.07118	1.10374	1.46363
H	-0.883093	2.939	2.49214
H	0.389749	2.88088	1.30422
H	-0.800071	3.81479	-0.351767
H	-1.97262	5.81614	0.347149
H	-2.32691	5.13991	1.91857
H	0.132817	5.12028	2.45237
H	-6.26327	1.96713	-1.36268
H	-5.53752	2.31707	-3.62537
H	-3.81123	3.01647	-5.25791
H	-1.60638	3.85616	-4.43197
H	-1.12527	3.98087	-2.07287
H	-2.79044	3.28619	2.77129
H	-4.57607	2.60059	4.24861
H	-6.74924	1.763	3.33384
H	-7.07418	1.64336	0.882126
H	0.252845	6.70378	-0.154177
H	1.33499	7.03713	1.18685
H	-0.100377	7.42361	2.79338
H	2.49767	5.55164	-0.372437
H	2.19578	4.67463	1.13589
H	1.21287	4.34175	-0.289417
H	0.019772	-0.298246	4.15907
H	0.103188	1.44973	3.91129
H	-1.46478	0.608041	3.84566
H	1.11821	1.33132	-3.95912
H	0.568491	2.94343	-3.54401
H	2.44555	3.0592	-1.83962
H	2.33721	0.033131	-1.91527
H	3.55998	0.879604	-2.82545
H	4.58642	1.83986	-0.979081
H	2.87441	2.68755	0.326476
H	2.23525	1.14171	0.77427
H	4.23085	0.656635	2.13045
H	6.70352	-3.41069	0.514738
H	4.72286	-4.48206	1.37809
H	2.28249	-4.47233	1.82674
H	0.913107	-2.51925	1.11647
H	1.92784	-0.611086	0.037191
H	6.21238	1.65018	-1.74573
H	8.58235	1.48016	-2.18136
H	9.87701	-0.544887	-1.49643
H	8.70754	-2.42113	-0.381393
H	5.91762	2.02902	0.950786
H	5.03066	3.50195	1.35835
H	3.50269	2.15881	3.67289
H	7.00065	3.12096	2.89769
H	5.48503	3.10795	3.7992
H	6.30141	1.57852	3.4082
H	2.1256	3.05235	-5.49418
H	2.8383	3.89445	-4.1095
H	3.40637	2.27929	-4.55738
H	-2.86785	0.016827	-1.44942
H	-2.39193	0.761735	-2.95163
H	-0.939858	-1.27707	-3.426
H	0.102148	-2.39036	-1.56434
H	-0.759253	-1.38377	-0.417488
H	-2.89632	-2.51676	-1.12423
H	-2.45886	-3.47394	-3.1532
H	-1.02825	-4.31137	-2.64838
H	-2.49453	-5.79913	-1.18592
H	-1.42098	-4.6613	4.06619
H	0.062372	-6.447	3.43281
H	1.41633	-7.62366	1.72419
H	1.39359	-6.80458	-0.63964
H	0.000298	-4.94078	-1.29273
H	-3.37661	-1.2887	0.097495
H	-4.45653	-0.1045	1.88894
H	-4.20212	-0.839216	4.25896
H	-2.8238	-2.836	4.77739
H	-4.68035	-4.5281	-2.90193
H	-4.7984	-6.11508	-2.16017
H	-2.98374	-6.9298	-3.16778
H	-5.99636	-4.62386	-0.698821
H	-4.48979	-5.01903	0.144189
H	-4.68335	-3.45193	-0.635132
H	-4.49348	-0.308358	-3.36543
H	-3.27159	-1.23573	-4.2447
H	-3.9603	-1.87013	-2.74531

## Sheet: 9VA-H
C	-0.944569	-0.780147	3.69493
C	-0.506678	-0.201764	2.35101
O	-0.728207	1.21412	2.40419
C	-1.27617	-0.829406	1.18063
C	-0.970567	-0.142187	-0.171041
C	-1.7476	-0.702676	-1.38147
C	-3.27079	-0.696377	-1.23722
C	1.37123	-1.12975	-0.574888
C	2.79607	-0.95382	-0.751053
C	3.33073	0.332747	-0.807428
C	2.51849	1.46185	-0.721792
C	1.08844	1.30369	-0.557716
C	0.524515	0.002686	-0.454071
C	3.0896	2.76995	-0.788584
C	2.31141	3.89101	-0.712133
C	0.903067	3.75407	-0.578385
C	0.317355	2.51647	-0.508252
C	0.896388	-2.48233	-0.530129
C	1.74341	-3.55368	-0.638947
C	3.14299	-3.36491	-0.800935
C	3.64808	-2.09595	-0.856891
C	-3.8532	0.695364	-0.959093
O	-3.75803	-1.2296	-2.47367
C	-5.38414	0.717827	-0.943255
C	-0.106028	-0.266762	4.86613
H	-2.00096	-0.521654	3.84843
H	-0.890316	-1.87538	3.63812
H	0.567008	-0.399957	2.21552
H	-0.094558	1.63797	1.80495
H	-1.06793	-1.90326	1.16103
H	-2.34818	-0.719479	1.38553
H	-1.35581	0.862384	-0.02167
H	-1.49707	-0.097031	-2.26179
H	-1.4457	-1.72459	-1.6242
H	-3.56429	-1.36749	-0.412666
H	4.40479	0.457985	-0.923564
H	4.16767	2.84887	-0.903634
H	2.75773	4.87969	-0.762192
H	0.279494	4.64272	-0.542131
H	-0.762274	2.47184	-0.443839
H	-0.160192	-2.67304	-0.42294
H	1.33925	-4.56143	-0.606232
H	3.79991	-4.22576	-0.884038
H	4.71407	-1.92646	-0.985929
H	-3.48202	1.05366	0.009265
H	-3.47913	1.38772	-1.72531
H	-4.71	-1.37884	-2.37374
H	-5.76227	1.71237	-0.685678
H	-5.79796	0.459206	-1.92492
H	-5.78477	0.011077	-0.204838
H	-0.466765	-0.666885	5.82006
H	0.945119	-0.561044	4.75549
H	-0.147148	0.825144	4.91021

## Sheet: 9VA-P
C	0.68115	-2.50399	-2.41956
C	0.103135	-1.41094	-1.52205
O	-0.598368	-0.448595	-2.35714
C	1.1501	-0.638392	-0.72912
C	0.580607	0.579858	0.049121
C	1.54361	1.1861	1.09573
C	2.9524	1.46672	0.581891
C	-1.93145	-0.640631	-2.51277
C	-2.54113	0.468437	-3.33248
O	-2.54499	-1.56964	-2.03407
C	-1.09273	-0.746785	1.47658
C	-2.45679	-1.031	1.86146
C	-3.48177	-0.18442	1.44142
C	-3.21494	0.963327	0.69622
C	-1.85497	1.25927	0.303327
C	-0.810284	0.359797	0.638833
C	-4.27214	1.84514	0.31405
C	-4.02212	2.9925	-0.386435
C	-2.68354	3.31917	-0.739771
C	-1.64664	2.48303	-0.415832
C	-0.084504	-1.63837	1.97148
C	-0.396927	-2.72516	2.74503
C	-1.74668	-3.01321	3.08805
C	-2.743	-2.18089	2.65971
C	3.73158	2.49314	1.40579
O	3.67139	0.199702	0.644486
C	4.50663	-0.094063	-0.376873
C	5.11781	-1.46109	-0.184666
O	4.70504	0.630957	-1.328
C	1.38139	-3.61641	-1.63295
C	3.21389	3.92347	1.23165
H	-0.150292	-2.93137	-2.99138
H	1.37181	-2.05133	-3.14254
H	-0.632762	-1.85661	-0.851767
H	1.65473	-1.34278	-0.06707
H	1.91428	-0.267181	-1.42278
H	0.470611	1.33681	-0.72635
H	1.09738	2.12688	1.43763
H	1.62482	0.549879	1.9829
H	2.93573	1.78561	-0.46436
H	-3.49264	0.131402	-3.74628
H	-2.72116	1.33026	-2.68149
H	-1.86376	0.783884	-4.1301
H	-4.50903	-0.417447	1.71095
H	-5.28559	1.5821	0.605843
H	-4.83355	3.65811	-0.665638
H	-2.48084	4.24341	-1.27362
H	-0.643844	2.78001	-0.69589
H	0.954877	-1.44162	1.75357
H	0.39739	-3.37122	3.10832
H	-1.97678	-3.88397	3.6949
H	-3.78007	-2.37497	2.92096
H	3.70556	2.1995	2.46322
H	4.77913	2.44718	1.08641
H	4.36165	-2.22635	-0.395642
H	5.95372	-1.5877	-0.873432
H	5.44696	-1.59803	0.848838
H	0.728159	-4.01266	-0.846327
H	1.65527	-4.44631	-2.29246
H	2.30052	-3.26085	-1.15396
H	2.18375	4.0357	1.58695
H	3.83359	4.62933	1.7941
H	3.23965	4.22332	0.177282

## Sheet: MZ-B
B	0.621772	-0.852525	0.529989
C	0.371338	1.88912	3.00884
C	-0.372277	0.988709	2.01313
O	0.630393	0.164757	1.44707
C	-1.20946	1.75636	0.980901
C	-0.453692	2.6701	0.004744
C	-1.33428	3.74943	-0.674058
C	-2.32232	4.50826	0.206601
C	-0.472941	1.1072	-1.99421
C	0.480351	0.75549	-2.91623
N	1.69548	1.32783	-2.59869
C	1.48053	2.01504	-1.49257
N	0.183771	1.90837	-1.07235
C	-2.69627	5.88154	-0.359651
O	-3.49973	3.67472	0.294186
C	-0.525084	2.83946	3.80365
C	-1.5703	6.91456	-0.267405
C	2.61431	-3.41278	-0.558573
C	2.25855	-1.98274	-0.983477
O	1.89052	-1.19281	0.14644
C	3.44858	-1.27178	-1.64795
C	4.54018	-0.845739	-0.640261
C	5.94852	-1.06099	-1.20698
C	7.09675	-0.627952	-0.294611
C	3.87776	0.942084	1.04249
C	3.95874	2.31329	1.05236
N	4.47812	2.77541	-0.141155
C	4.70977	1.68738	-0.855967
N	4.36676	0.545619	-0.185173
C	7.04973	-1.23239	1.11739
O	8.28758	-1.02195	-0.988267
C	1.48004	-4.17864	0.121013
C	7.02581	-2.76247	1.14563
C	-6.2387	0.999759	-0.588496
C	-4.90111	0.655354	0.089767
O	-3.80601	1.03735	-0.744265
C	-4.76869	-0.82195	0.506956
C	-4.20019	-1.79458	-0.545426
C	-2.66337	-1.78129	-0.721003
C	-1.77054	-1.68718	0.52046
C	-5.16848	-3.71994	0.886883
C	-5.46407	-5.02761	0.585308
N	-5.20254	-5.29112	-0.740221
C	-4.75094	-4.15344	-1.22892
N	-4.70771	-3.15722	-0.291272
C	-1.83179	-2.90063	1.44876
O	-0.438209	-1.54947	0.017602
C	-6.51911	0.264695	-1.90068
C	-1.05293	-2.71116	2.75248
H	0.908232	1.22345	3.69429
H	1.14535	2.44521	2.46679
H	-1.07716	0.368635	2.58891
H	-1.82718	1.06796	0.404305
H	-1.92065	2.36072	1.54934
H	0.361225	3.17434	0.533327
H	-0.653642	4.45423	-1.1616
H	-1.91406	3.28598	-1.47955
H	-1.90642	4.64369	1.21826
H	-1.52502	0.886697	-1.90787
H	0.365517	0.123035	-3.78618
H	2.22024	2.58653	-0.949925
H	-3.02336	5.75501	-1.39948
H	-3.56772	6.25517	0.198427
H	-4.17729	4.14946	0.799795
H	0.047298	3.34748	4.58657
H	-0.968748	3.61517	3.16896
H	-1.34716	2.30041	4.29125
H	-1.90713	7.88765	-0.637906
H	-1.23942	7.04775	0.769511
H	-0.697492	6.62154	-0.860012
H	2.93403	-3.95058	-1.46094
H	3.48549	-3.38413	0.110333
H	1.41807	-2.01945	-1.68718
H	3.88507	-1.95122	-2.39025
H	3.09466	-0.38573	-2.18111
H	4.44177	-1.44315	0.267757
H	6.0609	-2.12843	-1.4264
H	6.056	-0.542262	-2.16695
H	7.0732	0.466943	-0.194001
H	3.47741	0.22642	1.7408
H	3.68029	2.99316	1.84682
H	5.10278	1.66963	-1.86214
H	7.93466	-0.871268	1.66187
H	6.18676	-0.818411	1.65353
H	9.0412	-0.676886	-0.484914
H	1.77871	-5.21149	0.331504
H	1.20358	-3.70899	1.06828
H	0.585848	-4.20168	-0.510359
H	7.12999	-3.13857	2.16888
H	6.08799	-3.16216	0.742951
H	7.8457	-3.16734	0.544124
H	-7.051	0.815316	0.128206
H	-6.23273	2.08255	-0.776234
H	-4.85528	1.24549	1.01777
H	-3.69571	1.99871	-0.610461
H	-4.16458	-0.884424	1.41799
H	-5.77175	-1.16455	0.781075
H	-4.60959	-1.52077	-1.51968
H	-2.37367	-2.67691	-1.28267
H	-2.41921	-0.922507	-1.34515
H	-2.04406	-0.79429	1.08903
H	-5.2487	-3.15667	1.80232
H	-5.8559	-5.78965	1.24549
H	-4.44718	-3.98136	-2.25334
H	-2.87737	-3.11882	1.68389
H	-1.45436	-3.77011	0.898634
H	-7.41324	0.668804	-2.387
H	-5.67732	0.379641	-2.591
H	-6.69255	-0.804949	-1.73968
H	-1.09424	-3.61672	3.36669
H	0.002028	-2.48221	2.57272
H	-1.47207	-1.88879	3.34612

[truncated: 5 more sheets: MZ-H, MZ-P, NVP-B, NVP-H, NVP-P]
